# Supplementary material for: Endophytic Bacteria and Essential Oil from Origanum vulgare ssp. vulgare Share Some VOCs with an Antibacterial Activity
Source: Microorganisms. 2022 Jul 14;10(7):1424. doi: 10.3390/microorganisms10071424 (PMC9320186; doi:10.3390/microorganisms10071424)
Supplement: Supplementary file 1 [file microorganisms-10-01424-s001.zip]

Archive with 1 entries (1 files):
- microorganisms-1788634-supplementary.pdf
